# Supplementary material for: Bioinformatics Analysis Identifies Lipid Droplet‐Associated Gene Signatures as Promising Prognostic and Diagnostic Models for Endometrial Cancer
Source: Cancer Rep (Hoboken). 2025 Aug 13;8(8):e70313. doi: 10.1002/cnr2.70313 (PMC12350079; doi:10.1002/cnr2.70313)
Supplement: Supplementary file 8 — Table S1: Compiled list of LDAGs identified from the literature and gene cards Table S2: (B) Final list of the 178 DE‐LDAGs selected for the bioinformatics analyses. [file CNR2-8-e70313-s008.xlsx]

## Sheet: Supplementary Table 1
		Supplementary Table 1. Compiled list of LDAGs identified from the literature and gene cards
		PPARG	COQ8A	LRPPRC	Aifm2	MGLL	HSP 70	MOGAT1	ARAT	FABP7
		STARD5	ABCG5	MTOR	Adig	RAB7A	RPN1	PDAP1	CERS	PRKACA
		TNF	ANGPTL3	RSAD2	Anxa2	FAF2	H2AFY	PFKFB3	GOS2	FABP1
		PNLIP	CAT	NPC1	Lmln	OSBPL2	H2B	PGLYRP2	PEDF	FABP9
		DCDC2	ACADVL	APOC3	Bcap31	ACSL3	FATP	PLPP1	GADPH	PRKACB
		ABCG1	SOD1	LIPA	BSCL2	PCYT1A	GPAT	PRKAA2	ACSL5	FABP12
		SCD	ETFB	PLTP	HILPDA	FITM2	AGPAT	PRKACA	STAT3	PRKACG
		LIPG	PPARD	ERLIN2	PLIN2	PNPLA5	PAP	RAB32	SREBPF1	FABP2
		MT-ATP6	SDHA	ACADS	CIDEC	ACSL4	ACAT2	REG3A	SPL1	FABP3
		CYP2E1	COA5	ETFDH	LIPE	VCP	GLYK	RILP	RARA	FABP4
		MT-CYB	HADHA	SURF1	CAV1	FITM1	GPDH	RXRG	E2F4	PPP1CA
		INSR	CD1A	PLA2G4A	PLIN4	CAVIN1	ATGL	SLC2A4RG	FOX03	PPP1CB
		MLXIPL	MIR122	PNPLA1	DGAT2	RAB5A	MGL	SOAT1	MYC	GANC
		HMGCR	ACE	AFG3L2	CES1	ANGPTL8	FABP5	TCP1	NR1L2	CALR
		APOE	ETFA	ACOT11	CD36	NCEH1	PRKAR1A	TFEB	Olr1	CCT4
		LCAT	ABCA12	SUCLG1	LPIN1	VAPA	RASA1	TICAM1	Scara1	DNAJB9
		PCSK9	CERT1	CYP4F22	LPCAT2	CANX	SLC27A1	TRIM69	Abcgl	DNAJC10
		TLR4	LEP	TM6SF2	AGPAT2	VMP1	ATL2	UBAC2	MAGL	ERO1B
		PLA2G4C	ABCA4	SIRT1	UBE2G2	GPAT4	ERN1	UBXN2A	LDLRAP	HSPA1B
		FASN	CYP3A4	SOAT2	CAV2	RAB8A	RXRA	UBXN4	FAM83B	HSPA2
		CPT1A	NDUFS4	PEX19	PLD1	NAPA	ATL1	USE1	CK1	HTRA2
		ISCU	NPC1L1	LMNA	SQLE	STX5	FAS	ZBTB24	CEPT	PFDN5
		SNCA	SPAST	PEX3	HSD17B13	ACTB	LPIN3	ZW10	AGPS	SCAP
		IL1B	CD1B	GPT	CYB5R3	NSF	FYCO1	CITED4	GNPAT	SEC63
		COX6A2	CACNA1S	FIG4	METTL7B	MDH2	CITED2	LYN	EPT	SIL1
		CHCHD10	MT-TL1	KCNJ18	HSD17B11	ACAT1	PPAP2A	STX18	DEGS1	TOR1A
		STARD13	LPL	KCNE3	VIM	PEMT	FOXO1	LMO3	PLA2B	ERO1LB
		APOC2	CPT2	STAR	LSS	ADRP	PTRF	CDCP1	PLA2A	PPIA
		GBF1	APOA1	ACAD9	ACSL1	ICE2	EIF2AK2	EGFR	LPCAT3	UGGT1
		IRS1	ABCA1	ATG2A	METTL7A	CPLA2	TBC1D24	GPAT2	ALDH1	CCTA
		ATG2B	FLAD1	GCG	SNAP23	Rab 1b	RABIF	EPHB2	SNAIL	Seipin
		PLA2G2A	PPARA	SMPD2	G0S2	Tubulin	SCAND1	FOXA1	ECAD	ADPN
		CDS1	SAR1B	RETN	DHRS3	ACS	ARF1	APOC1	MALT1	p97
		DDHD2	SCARB1	DDOST	HSPA5	cGPDH	ASCL3	CPT1C	HSD17B12	BSCL1
		ABCA3	NR1H2	ALDH3A2	CIDEB	PLIN	ATF6	SREBP1	OMG	BSCL3
		LDAF1	ABCG8	MSTO1	HSPA1A	TIP47	ATG5	SREBP2	C1orf213	FSP27
		CETP	SCP2	PIK3CA	VAMP4	HSL	BNIP1	SED1	LXR	UBXD8
		SMPD1	NR1H4	ADRB3	PNPLA2	CGI-49	CAV3	Hsulf-1	ACLY	AAMB
		LDLR	ACADM	HADH	ABHD5	CGI-58	CITED1	HIG2	MAPK	OXPAT
		APOA5	ACACA	CD1C	AUP1	TGH	COPA	FOXO3	FIT1	MLDP
		STARD3	TLR2	ZFYVE1	APOB	LACS3	COPB1	SIRT6	FIT2	LSDP5
		INS	ESR1	Aldh3b2	PLIN1	LACS4	DERL1	LIPIN1	TRC8	C19orf80
		LIPC	CHKA	Cldn11	LDAH	H105E3	EIF2AK3	LIPIN2	PNPLA8	ALDI
		ANO10	ALOX15	Gapdh	PLIN5	SE	EP300	PPAR	BECN1	ORP2
		STARD4	NR1H3	Gimap7	MTTP	Dhrs1	HIF1A	ACSS2	mTORC1	HMGCR
		APOA2	SFTPB	Hspa4	ALB	ACSL2	HSPA8	CPT1	Nrf2	PPAP2C
		NPC2	SREBF2	Pnpla7	PLIN3	CHP	LAMP1	ICAM1	GANAB	PLPP2
		ADIPOQ	C3	Rdh10	CIDEA	Rab10	LAMP2	T2R38	PRKCSH	AGPAT6
		CRP	CCL2	SPG20	RAB18	Rab 11A	LPIN2	ATG	RPN1	SPART
		ERLIN1	MT-TN	TMEM159	PNPLA3	Rab1a	MAML1	P70S6	SERP1	HIF2
		IL6	ALOXE3	Traf6	APOA4	Rab 14	MAP1LC3A	ULK-1	EDEM1	HIF3A
		PON1	APP	Tsc1	NSDHL	Rab 18	MAPK1	LC3B	ERP44
		GLA	PPARGC1A	Vps13a	DGAT1	Rab5b	MFN2	GPAT1	FABP6
		LPA	PTEN	Aqp7	LPCAT1	STOM	MGAT1	MGAT	PPP1CC

## Sheet: Supplementary Table 2
		Supplementary Table 2. B) Final list of the 178 DE-LDAGs selected for the bioinformatics analyses
		Gene	Log2 (Fold Change)	- Log (FDR)	Gene	Log2 (Fold Change)	- Log (FDR)	Gene	Log2 (Fold Change)	- Log (FDR)
		APOC1	4.012	54.9	HMGCR	1.177	9.43	TLR4	-1.325	25.76
		ALDH3B2	3.695	38.72	NSF	1.177	5.68	ISCU	-1.331	61.05
		PLPP2/PPAP2C	3.031	31.11	FOXO3	1.16	6.21	PEX3	-1.365	9.93
		DCDC2	2.698	33.56	LYN	1.154	17.9	CD36	-1.393	14.68
		SCD	2.687	33.64	STX18	1.123	7.16	PPARG	-1.409	10.27
		AIFM2	2.497	7.99	UGGT1	1.123	38.39	UBE2G2	-1.441	46.39
		CHCHD10	2.358	55.37	TBC1D24	1.12	6.81	ERN1	-1.447	39.21
		CDS1	2.347	45.82	EPHB2	1.115	10.88	ACSL1	-1.458	28.68
		STAT3	2.28	9.14	SEC63	1.114	6.44	RXRA	-1.48	41.67
		KCNE3	2.27	3.97	DNAJC10	1.108	0.03	EGFR	-1.549	30.29
		LIPG	2.259	29.68	PPIA	1.103	48.95	DDHD2	-1.554	29.48
		APOE	2.236	25.09	DHRS3	1.083	7.43	HSD17B13	-1.556	64.11
		METTL7B	2.11	27.6	SCP2	1.075	4.03	HSPA1A	-1.705	18.19
		FOXA1	2.019	21.07	GANAB	1.074	4.53	CYP2E1	-1.709	22.9
		VCP	2.004	12.58	PDAP1	1.073	3.52	LPCAT2	-1.712	34.24
		ADIG	1.981	4.17	G0S2	1.06	5.86	TSC1	-1.726	54.67
		CITED4	1.939	29.69	GPAT4/AGPAT6	1.06	5.62	ATL1	-1.756	50.14
		APOC2	1.914	26.19	SCARB1	1.033	2.51	LPIN1	-1.768	46.64
		GAPDH	1.911	61.25	PCSK9	1.031	16.84	ACE	-1.77	4.67
		ACLY	1.86	7.17	SOAT1	1.031	3.23	IRS1	-1.772	32.84
		LDLR	1.825	4.51	ABHD5	1.03	2.66	PNLIP	-1.778	35.9
		HSPA4	1.749	77.55	FABP5	1.028	8.21	ERO1LB	-1.804	32.67
		HSPA8	1.736	2.42	TNF	1.016	17.46	GPAT2	-1.811	30.5
		RDH10	1.673	14.89	H2AFY	1.012	20.67	HSD17B11	-1.817	34.11
		LPCAT1	1.658	4.75	CHKA	1.006	3.87	CIDEB	-1.834	41.75
		BSCL2	1.622	37.12	HSD17B12	-1.003	2.99	ERO1B	-1.848	3.37
		MAPK1	1.598	3.57	ACAD9	-1.023	3.84	LSS	-1.928	46.54
		PLPP2	1.586		COPB1	-1.025	2.72	FAS	-1.938	35.3
		CDCP1	1.582	25.84	PLIN2	-1.027	11.5	GANC	-1.946	55.5
		LMLN	1.558	5.94	ABCA3	-1.034	11.98	CPT1C	-1.961	16.86
		DERL1	1.552	12.6	LAMP2	-1.075	3.48	LPIN3	-1.965	35.68
		ABCA1	1.542	3.11	PFDN5	-1.079	3.64	AQP7	-2.008	44.44
		FASN	1.491	17.87	COA5	-1.083	14.5	SPART/SPG20	-2.064	46.49
		ACSL4	1.483	2.44	VAMP4	-1.093	24.23	INSR	-2.07	63.77
		ALOX15	1.479	2.85	MT-ATP6	-1.097	9.09	FYCO1	-2.1	66.91
		DGAT2	1.474	27.84	COX6A2	-1.118	13.08	METTL7A	-2.129	42.96
		ANXA2	1.465	6.4	PRKAR1A	-1.127	27.42	PLA2G4C	-2.136	44.97
		SQLE	1.458	13.46	CIDEC	-1.131	37.56	ACSL5	-2.236	3.4
		HILPDA	1.449	18.63	TRAF6	-1.134	42.38	CITED2	-2.279	36.27
		IL1B	1.423	16.18	RASA1	-1.136	26.04	ATG2B	-2.325	58.65
		AGPAT2	1.413	40.05	VPS13A	-1.142	27.11	PLA2G2A	-2.337	26.48
		COPA	1.408	8.02	CPT1A	-1.151	21.68	STARD13	-2.393	76.15
		ABCG1	1.4	19.56	TFEB	-1.154	2.41	PLPP1/PPAP2A	-2.465	55.27
		AGPS	1.388	9.34	SLC27A1	-1.156	23.93	GIMAP7	-2.521	52.29
		RAB1A	1.383		MT-CYB	-1.168	11.48	CLDN11	-2.534	34.77
		LMNA	1.37	4	CYB5R3	-1.171	32.44	FOXO1	-2.54	67.7
		DEGS1	1.338	5.29	SURF1	-1.177	5.78	ACSL5	-2.236	3.4
		UBXN4	1.314	12.94	ICE2	-1.18	8.83	STARD5	-2.762	84.39
		LIPA	1.3	2.44	GBF1	-1.183	27.19	LCAT	-2.966	60.48
		HSPA5	1.283	28.47	IL6	-1.189	2.52	PNPLA7	-3.148	65.03
		CANX	1.281	7.32	LIPE	-1.21	28.34	CAV2	-3.24	63.98
		ACSL3	1.272	6.35	PLIN5	-1.235	4.33	Cavin1/PTRF	-3.555	85.58
		MALT1	1.27	3.26	ATL2	-1.237	27.28	SNCA	-3.573	63.7
		CD1A	1.267	4.15	PLD1	-1.251	25.49	LMO3	-3.597	26.98
		ICAM1	1.236	5.71	MYC	-1.274	4.07	CES1	-3.792	23.66
		RAB10	1.231	8.85	PRKAA2	-1.277	2.49	PLIN4	-4.119	99.95
		ACACA	1.219	10.29	SNAP23	-1.278	33.14	CAV1	-4.13	84.47
		BCAP31	1.203	5.38	LDAF1/TMEM159	-1.313	28.9	HIF3A	-4.48	52.95
		MLXIPL	1.188	12.92	VIM	-1.314	13.66
